# Supplementary material for: Fostering cardiovascular health at work – case study from Senegal
Source: BMC Public Health. 2021 Jun 10;21:1108. doi: 10.1186/s12889-021-11109-9 (PMC8194249; doi:10.1186/s12889-021-11109-9)
Supplement: Supplementary file 2 — Additional file 1. [file 12889_2021_11109_MOESM1_ESM.zip]

Archive with 9 entries (9 files):
- Cascade Data Companies.xlsx
- Coalition Charter Companies.pdf
- Film HTA English Sub.mp4
- Kakemono1.jpg
- Leaders Framework.docx
- Notebook.pdf
- Screening Cards Recto.PNG
- Screening Cards Verso.PNG
- T-Shirts.pdf
