# Supplementary material for: Fostering cardiovascular health at work – case study from Senegal
Source: BMC Public Health. 2021 Jun 10;21:1108. doi: 10.1186/s12889-021-11109-9 (PMC8194249; doi:10.1186/s12889-021-11109-9)
Supplement: Supplementary file 2 — Additional file 1. [file 12889_2021_11109_MOESM1_ESM.zip › Cascade Data Companies.xlsx]

## Sheet: Sheet2
	Company A					Company B					Company C					Company D
	Q2 18	Q3 18	Q4 18	Q1 19	Q2 19	Q2 18	Q3 18	Q4 18	Q1 19	Q2 19	Q2 18	Q3 18	Q4 18	Q1 19	Q2 19	Q2 18	Q3 18	Q4 18	Q1 19	Q2 19
Screened	1412	935	2200	1075	1232	900	1500	1865	2007	1698	755	1507	1051	1600	903	957	1200	1028	1400	2037
Diagnosed	697	178	803	320	277	135	377	704	827	432	178	499	412	503	206	315	403	209	698	578
Treated	62	82	239	372	421	42	184	392	458	566	80	190	205	247	263	110	245	402	452	512
Controlled			50	72	125		58	165	235	274		65	108	130	142	0	0	97	102	142
